# Supplementary material for: Integrated Omics Reveal Dendrobium nobile Lindl.’s Anti-Diabetic Mechanisms via Arginine/Proline and Glycerophospholipid Pathways
Source: Pharmaceuticals (Basel). 2025 Jul 18;18(7):1061. doi: 10.3390/ph18071061 (PMC12300346; doi:10.3390/ph18071061)
Supplement: Supplementary file 1 [file pharmaceuticals-18-01061-s001.zip]

Archive with 1 entries (1 files):
- pharmaceuticals-3699732-supplementary.pdf
